# Supplementary material for: Pharmacological manipulation of nested oscillations in human iPSC-derived 2D neuronal networks
Source: Neurobiol Dis. Author manuscript; Available in PMC 2026 Apr 27. (PMC13110928; doi:10.1016/j.nbd.2026.107281)
Supplement: 2 [file NIHMS2151752-supplement-2.xlsx]

## Sheet: F-values
		F values and degrees of freedom used for ANOVA calculations
								Interaction row X column		row		column		subject
		Figure	Metric	Statistic	post-hoc test	row factor	column factor	F (DFn, DFd)	P value	F (DFn, DFd)	P value	F (DFn, DFd)	P value	F (DFn, DFd)	P value
		1C	Peak frequency: Delta EXP1	1-way ANOVA test for linear trend			time					F (1, 12) = 12.91	0.0037
		1C	Peak frequency: Theta EXP1	1-way ANOVA test for linear trend			time					F (1, 15) = 4.868	0.0434
		1C	Peak frequency: Alpha EXP1	1-way ANOVA test for linear trend			time					F (1, 15) = 0.05751	0.8137
		1C	Peak frequency: Delta EXP2	1-way ANOVA test for linear trend			time					F (1, 33) = 5.310	0.0276
		1C	Peak frequency: Theta EXP2	1-way ANOVA test for linear trend			time					F (1, 39) = 7.092	0.0112
		1C	Peak frequency: Alpha EXP2	1-way ANOVA test for linear trend			time					F (1, 39) = 3.040	0.0891
		1D	Peak power: Delta EXP1	1-way ANOVA test for linear trend			time					F (1, 15) = 9.311	0.0081
		1D	Peak power: Theta EXP1	1-way ANOVA test for linear trend			time					F (1, 15) = 12.73	0.0028
		1D	Peak power: Alpha EXP1	1-way ANOVA test for linear trend			time					F (1, 15) = 7.593	0.0147
		1D	Peak power: Delta EXP2	1-way ANOVA test for linear trend			time					F (1, 39) = 2.396	0.1297
		1D	Peak power: Theta EXP2	1-way ANOVA test for linear trend			time					F (1, 39) = 15.99	0.0003
		1D	Peak power: Alpha EXP2	1-way ANOVA test for linear trend			time					F (1, 39) = 10.56	0.0024
		2C	oscillatory burst %: Delta	2-way ANOVA-Mixed effect model	Dunnet's	time	iGluta:IGABA ratio	F (4.321, 40.33) = 2.220	0.0793	F (2.161, 40.33) = 4.970	0.0102	F (2, 19) = 34.08	<0.0001
		2C	oscillatory burst %: Theta	2-way ANOVA-Mixed effect model	Dunnet's	time	iGluta:IGABA ratio	F (5.265, 49.14) = 7.401	<0.0001	F (2.632, 49.14) = 18.84	<0.0001	F (2, 19) = 32.18	<0.0001
		2C	oscillatory burst %: Alpha	2-way ANOVA	Dunnet's	time	iGluta:IGABA ratio	F (6, 57) = 5.384	0.0002	F (3, 57) = 17.81	<0.0001	F (2, 19) = 14.16	0.0002	F (19, 57) = 1.222	0.2736
		2D	Peak frequency: Theta	2-way ANOVA	Dunnet's	time	iGluta:IGABA ratio	F (5.394, 51.25) = 2.183	0.0659	F (2.697, 51.25) = 0.3379	0.7769	F (2, 19) = 3.164	0.0652	F (19, 57) = 1.293	0.2242
		2E	Peak power: Theta, iGluta alone	2-way ANOVA	Sidak's	time	treatment	F (1, 10) = 11.93	0.0062	F (1, 10) = 12.75	0.0051	F (1, 10) = 0.008620	0.9279	F (10, 10) = 7.304	0.0021
		2E	Peak power: Theta, 80:20	2-way ANOVA	Sidak's	time	treatment	F (1, 10) = 11.97	0.0061	F (1, 10) = 11.73	0.0065	F (1, 10) = 15.52	0.0028	F (10, 10) = 0.9625	0.5235
		2E	Peak power: Theta, 50:50	2-way ANOVA	Sidak's	time	treatment	F (1, 8) = 4.030	0.0796	F (1, 8) = 3.280	0.1077	F (1, 8) = 8.154	0.0213	F (8, 8) = 0.4968	0.8289
		2F	Peak power: Alpha, iGluta alone	2-way ANOVA	Sidak's	time	treatment	F (1, 10) = 12.06	0.006	F (1, 10) = 12.28	0.0057	F (1, 10) = 2.752	0.1281	F (10, 10) = 2.948	0.0516
		2F	Peak power: Alpha, 80:20	2-way ANOVA	Sidak's	time	treatment	F (1, 10) = 11.48	0.0069	F (1, 10) = 6.937	0.025	F (1, 10) = 8.639	0.0148	F (10, 10) = 1.081	0.4525
		2F	Peak power: Alpha, 50:50	2-way ANOVA	Sidak's	time	treatment	F (1, 8) = 5.087	0.0541	F (1, 8) = 0.2345	0.6412	F (1, 8) = 18.26	0.0027	F (8, 8) = 0.5686	0.779
		3B	Mean burst duration: Delta	2-way ANOVA	Sidak's	time	treatment	F (1, 10) = 18.62	0.0015	F (1, 10) = 17.83	0.0018	F (1, 10) = 14.67	0.0033	F (10, 10) = 1.168	0.4053
		3B	Mean burst duration: Theta	2-way ANOVA	Sidak's	time	treatment	F (1, 10) = 4.860	0.052	F (1, 10) = 5.116	0.0472	F (1, 10) = 4.858	0.0521	F (10, 10) = 1.060	0.4643
		3B	Mean burst duration: Alpha	2-way ANOVA	Sidak's	time	treatment	F (1, 10) = 5.604	0.0395	F (1, 10) = 5.549	0.0402	F (1, 10) = 5.655	0.0387	F (10, 10) = 1.027	0.4835
		3C	Peak power: Delta	2-way ANOVA	Sidak's	time	treatment	F (1, 10) = 5.863	0.036	F (1, 10) = 3.961	0.0746	F (1, 10) = 11.00	0.0078	F (10, 10) = 1.042	0.4746
		3C	Peak power: Theta	2-way ANOVA	Sidak's	time	treatment	F (1, 10) = 16.17	0.0024	F (1, 10) = 8.953	0.0135	F (1, 10) = 9.702	0.011	F (10, 10) = 0.9854	0.509
		3C	Peak power: Alpha	2-way ANOVA	Sidak's	time	treatment	F (1, 10) = 12.18	0.0058	F (1, 10) = 8.533	0.0153	F (1, 10) = 6.303	0.0309	F (10, 10) = 2.471	0.0849
		3D	Exponent: Delta	2-way ANOVA	Sidak's	time	treatment	F (1, 10) = 25.51	0.0005	F (1, 10) = 14.21	0.0037	F (1, 10) = 27.48	0.0004	F (10, 10) = 0.6893	0.7164
		3D	Exponent: Theta	2-way ANOVA	Sidak's	time	treatment	F (1, 10) = 78.26	<0.0001	F (1, 10) = 77.15	<0.0001	F (1, 10) = 36.99	0.0001	F (10, 10) = 2.336	0.0985
		3D	Exponent: Alpha	2-way ANOVA	Sidak's	time	treatment	F (1, 10) = 115.6	<0.0001	F (1, 10) = 138.0	<0.0001	F (1, 10) = 58.40	<0.0001	F (10, 10) = 2.202	0.1145
		3E	Offset: Delta	2-way ANOVA	Sidak's	time	treatment	F (1, 10) = 14.59	0.0034	F (1, 10) = 9.486	0.0116	F (1, 10) = 10.05	0.01	F (10, 10) = 1.270	0.3566
		3E	Offset: Theta	2-way ANOVA	Sidak's	time	treatment	F (1, 10) = 47.06	<0.0001	F (1, 10) = 46.61	<0.0001	F (1, 10) = 17.33	0.0019	F (10, 10) = 3.593	0.0279
		3E	Offset: Alpha	2-way ANOVA	Sidak's	time	treatment	F (1, 10) = 55.18	<0.0001	F (1, 10) = 71.31	<0.0001	F (1, 10) = 24.01	0.0006	F (10, 10) = 3.464	0.0314
		3G	NB frequency	2-way ANOVA	Sidak's	time	treatment	F (2, 15) = 37.71	<0.0001	F (1, 15) = 187.6	<0.0001	F (2, 15) = 26.28	<0.0001	F (15, 15) = 1.531	0.2094
		3H	Peak power: Theta	2-way ANOVA	Sidak's	time	treatment	F (2, 15) = 34.14	<0.0001	F (1, 15) = 69.85	<0.0001	F (2, 15) = 2.969	0.082	F (15, 15) = 3.341	0.0127
		3H	Peak power: Alpha	2-way ANOVA	Sidak's	time	treatment	F (2, 15) = 39.75	<0.0001	F (1, 15) = 110.4	<0.0001	F (2, 15) = 7.300	0.0061	F (15, 15) = 1.615	0.1819
		4B	Offset: Theta	2-way ANOVA	Dunnet's	time	treatment	F (2, 20) = 3.756	0.0412	F (2, 20) = 4.940	0.0181	F (1, 10) = 3.703	0.0832	F (10, 20) = 4.877	0.0013
		4B	Exponent: Theta	2-way ANOVA	Dunnet's	time	treatment	F (2, 20) = 10.42	0.0008	F (2, 20) = 3.959	0.0356	F (1, 10) = 20.06	0.0012	F (10, 20) = 3.060	0.0159
		4B	Offset: Alpha	2-way ANOVA-Mixed effect model	Dunnet's	time	treatment	F (2, 19) = 3.122	0.0672	F (2, 19) = 0.9573	0.4017	F (1, 10) = 1.452	0.256
		4B	Exponent: Alpha	2-way ANOVA-Mixed effect model	Dunnet's	time	treatment	F (2, 19) = 14.51	0.0109	F (2, 19) = 5.794	0.0065	F (1, 10) = 11.74	0.0001
		4C	NB%	2-way ANOVA	Fisher LSD test	time	treatment	F (1, 10) = 272.0	<0.0001	F (1, 10) = 219.9	<0.0001	F (1, 10) = 387.7	<0.0001	F (10, 10) = 1.351	0.3216
		4F	NB%	2-way ANOVA	Fisher LSD test	time	treatment	F (1, 10) = 5.719	0.0379	F (1, 10) = 30.64	0.0002	F (1, 10) = 8.932	0.0136	F (10, 10) = 2.455	0.0864
		5B	Mean burst duration: Delta	2-way ANOVA	Sidak's	time	treatment	F (2, 20) = 7.438	0.0038	F (2, 20) = 7.418	0.0039	F (1, 10) = 15.95	0.0025	F (10, 20) = 1.716	0.146
		5B	Mean burst duration: Theta	2-way ANOVA	Sidak's	time	treatment	F (2, 20) = 3.828	0.0391	F (2, 20) = 3.804	0.0398	F (1, 10) = 6.333	0.0306	F (10, 20) = 1.840	0.118
		5B	Mean burst duration: Alpha	2-way ANOVA	Sidak's	time	treatment	F (2, 20) = 4.697	0.0213	F (2, 20) = 4.222	0.0295	F (1, 10) = 44.58	<0.0001	F (10, 20) = 0.3867	0.9378
		5C	Peak power: Delta	2-way ANOVA	Tukey's	time	treatment	F (2, 20) = 3.390	0.054	F (2, 20) = 3.562	0.0475	F (1, 10) = 5.064	0.0481	F (10, 20) = 1.063	0.4322
		5E	NB duration	2-way ANOVA	Sidak's	time	treatment	F (1, 6)=0.1236	0.7372	F (1, 6)=1.174	0.3202	F (1, 6) = 11.30	0.0152	F (6, 6) = 2.461	0.1488
		6C	NB duration	1-way ANOVA	Sidak's		treatment					F (3, 16) = 9.692	0.0007
		6E	Mean burst duration: Delta (all conditions)	2-way ANOVA	Sidak's	time	treatment	F (3, 20) = 9.906	0.0003	F (1, 20) = 7.508	0.0126	F (3, 20) = 0.6644	0.5836	F (20, 20) = 5.827	0.0001
		6E	Mean burst duration: Theta (all conditions)	2-way ANOVA	Sidak's	time	treatment	F (3, 20) = 9.669	0.0004	F (1, 20) = 13.72	0.0014	F (3, 20) = 6.480	0.0031	F (20, 20) = 1.651	0.1353
		6E	Mean burst duration: Alpha (all conditions)	2-way ANOVA	Sidak's	time	treatment	F (3, 20) = 14.22	<0.0001	F (1, 20) = 22.51	0.0001	F (3, 20) = 11.07	0.0002	F (20, 20) = 1.561	0.1637
		6E	Mean burst duration: Delta (no DAPT)	2-way ANOVA	Sidak's	time	treatment	F (1, 10) = 0.001674	0.9682	F (1, 10) = 0.4756	0.5061	F (1, 10) = 5.779	0.0371	F (10, 10) = 1.197	0.391
		6E	Mean burst duration: Theta (no DAPT)	2-way ANOVA	Sidak's	time	treatment	F (1, 10) = 13.49	0.0043	F (1, 10) = 12.90	0.0049	F (1, 10) = 0.1235	0.7326	F (10, 10) = 7.400	0.002
		6E	Mean burst duration: Alpha (no DAPT)	2-way ANOVA	Sidak's	time	treatment	F (1, 10) = 3.327	0.0981	F (1, 10) = 8.751	0.0143	F (1, 10) = 0.001442	0.9705	F (10, 10) = 5.976	0.0046
		6E	Mean burst duration: Delta (DAPT)	2-way ANOVA	Sidak's	time	treatment	F (1, 10) = 10.74	0.0083	F (1, 10) = 8.585	0.015	F (1, 10) = 0.7309	0.4126	F (10, 10) = 6.008	0.0045
		6E	Mean burst duration: Theta (DAPT)	2-way ANOVA	Sidak's	time	treatment	F (1, 10) = 10.83	0.0081	F (1, 10) = 10.44	0.009	F (1, 10) = 8.009	0.0179	F (10, 10) = 1.535	0.2553
		6E	Mean burst duration: Alpha (DAPT)	2-way ANOVA	Sidak's	time	treatment	F (1, 10) = 16.46	0.0023	F (1, 10) = 17.34	0.0019	F (1, 10) = 14.98	0.0031	F (10, 10) = 1.301	0.3427
		S5B	Burst %	2-way ANOVA	Sidak's	iGluta:IGABA ratio	treatment	F (2, 40) = 6.422	0.0038	F (2, 40) = 9.342	0.0005	F (1, 40) = 36.33	0.0001
		S5B	Median ISI within NB	2-way ANOVA	Sidak's	iGluta:IGABA ratio	treatment	F (2, 40) = 6.046	0.0051	F (2, 40) = 15.69	<0.0001	F (1, 40) = 135.2	<0.0001
		S5B	Synchrony index	2-way ANOVA	Sidak's	iGluta:IGABA ratio	treatment	F (2, 40) = 1.573	0.2201	F (2, 40) = 7.306	0.002	F (1, 40) = 71.14	<0.0001
		S5C	NB%	2-way ANOVA	Tukey's	iGluta:IGABA ratio	treatment	F (2, 28) = 5.381	0.0105	F (2, 28) = 5.792	0.0079	F (1, 28) = 24.28	<0.0001
		S5C	Synchrony index	2-way ANOVA	Tukey's	iGluta:IGABA ratio	treatment	F (2, 28) = 7.287	0.0028	F (2, 28) = 1.515	0.2372	F (1, 28) = 14.07	0.0008
		S6B	NB frequency	2-way ANOVA	Sidak's	time	treatment	F (1, 9) = 53.58	0.0001	F (1, 9) = 11.51	0.008	F (1, 9) = 12.88	0.0058	F (9, 9) = 10.45	0.0009
		S6B	Peak Power: Theta	2-way ANOVA	Sidak's	time	treatment	F (1, 9) = 0.08951	0.7716	F (1, 9) = 0.2284	0.6441	F (1, 9) = 2.104	0.1809	F (9, 9) = 3.748	0.0311
		S6B	Peak Power: Alpha	2-way ANOVA	Sidak's	time	treatment	F (1, 8) = 7.637	0.0245	F (1, 8) = 13.44	0.0063	F (1, 8) = 19.32	0.0023	F (8, 8) = 2.276	0.133
		S6D	NB%	2-way ANOVA	Sidak's	time	treatment	F (1, 9) = 34.43	0.0002	F (1, 9) = 112.3	0.0001	F (1, 9) = 101.5	0.0001	F (9, 9) = 0.9762	0.514
		S7G	Peak Power: Theta, batch 1	2-way ANOVA	Sidak's	time	treatment	F (1, 10) = 0.01262	0.9128	F (1, 10) = 0.1455	0.7108	F (1, 10) = 4.130	0.0695	F (10, 10) = 8.276	0.0013
		S7G	Peak Power: Theta, batch 2	2-way ANOVA	Sidak's	time	treatment	F (1, 10) = 0.2465	0.6303	F (1, 10) = 7.412	0.0215	F (1, 10) = 0.06047	0.8107	F (10, 10) = 0.6662	0.7338
		S7G	Peak Power: Theta, batch 3	2-way ANOVA	Sidak's	time	treatment	F (1, 20) = 4.763	0.0412	F (1, 20) = 9.324	0.0063	F (1, 20) = 12.51	0.0021	F (20, 20) = 3.095	0.0075

## Sheet: GEE model
Model parameters and odds ratios for GEE
Effect	β	SE	Wald χ²	p-value	Odds Ratio (95% CI)	Interpretation
Intercept (100% at mean week)	0.36	0.23	2.42	0.12	1.43 [0.91 – 2.24]	Baseline log-odds of oscillation for 100% condition
Time (weeks centered)	1.04	0.18	34.5	2.3e-08	2.83 [1.96 – 4.08]	All cultures show strong time-dependent increase
80% vs 100% (main effect)	1.54	0.34	20.3	4.5e-06	4.64 [2.41 – 8.95]	80% networks ≈ 4–5× higher odds of oscillation
50% vs 100% (main effect)	0.5	0.26	3.7	0.054	1.64 [0.99 – 2.73]	Trend toward higher odds
Time × 80% interaction	-0.49	0.13	13.5	0.0002	0.61 [0.47 – 0.79]	80% networks reach oscillation plateau earlier
Time × 50% interaction	-0.08	0.16	0.05	0.83	0.92 [0.44 – 1.93]	No difference in slope vs 100%
